# Supplementary material for: A critical developmental window for ELAV/Hu-dependent mRNA signatures at the onset of neuronal differentiation
Source: Cell Rep. 2022 Oct 25;41(4):111542. doi: 10.1016/j.celrep.2022.111542 (PMC9631114; doi:10.1016/j.celrep.2022.111542)
Supplement: Table S1. ELAV APA and AS targets, related to Figures 1, 2, S1, and S2 [file mmc2.xlsx]

## Sheet: APA targets
gene_id	gene_name	APA_class	seqnames	start	end	Affected in 14-16h AEL Δelav	Affected in 7-8h AEL Δelav
FBgn0000014	abd-A	UTR-APA	3R	16807214	16807626	Yes	No
FBgn0000015	Abd-B	UTR-APA	3R	16927212	16927666	Yes	No
FBgn0000024	Ace	UTR-APA	3R	13224625	13228241	Yes	No
FBgn0000036	nAChRalpha1	UTR-APA	3R	24393896	24401096	Yes	No
FBgn0000064	Ald	UTR-APA	3R	26254069	26254602	Yes	No
FBgn0000114	bru1	UTR-APA	2L	12312796	12313438	No	No
FBgn0000183	BicD	UTR-APA	2L	17459605	17460816	Yes	No
FBgn0000253	Cam	UTR-APA	2R	12274814	12278809	Yes	No
FBgn0000308	chic	UTR-APA	2L	5972115	5972899	Yes	No
FBgn0000382	csw	UTR-APA	X	2113665	2115597	Yes	Yes
FBgn0000448	Hr3	UTR-APA	2R	10203996	10205745	Yes	No
FBgn0000479	dnc	UTR-APA	X	3341539	3343420	Yes	No
FBgn0000546	EcR	UTR-APA	2R	6087873	6090418	Yes	No
FBgn0000568	Eip75B	UTR-APA	3L	17950953	17952161	Yes	No
FBgn0000581	E(Pc)	UTR-APA	2R	11463139	11465270	Yes	No
FBgn0000635	Fas2	UTR-APA	X	4132887	4133442	Yes	No
FBgn0001186	Hex-A	UTR-APA	X	9589230	9589813	Yes	No
FBgn0001235	hth	UTR-APA	3R	10507561	10509846	Yes	Yes
FBgn0001258	Ldh	UTR-APA	3L	6259105	6259491	Yes	No
FBgn0001624	dlg1	UTR-APA	X	11408482	11409282	Yes	No
FBgn0002413	dco	UTR-APA	3R	31054085	31054734	Yes	No
FBgn0002645	Map205	UTR-APA	3R	32055279	32055984	Yes	No
FBgn0002921	Atpalpha	UTR-APA	3R	20974338	20976239	Yes	No
FBgn0002973	numb	UTR-APA	2L	9463124	9464184	Yes	No
FBgn0003134	Pp1alpha-96A	UTR-APA	3R	24521343	24522331	Yes	No
FBgn0003165	pum	UTR-APA	3R	9066343	9067577	Yes	No
FBgn0003169	put	UTR-APA	3R	14619030	14620329	Yes	No
FBgn0003371	sgg	CDS-APA	X	2677101	2679553	Yes	Yes
FBgn0003415	skd	UTR-APA	3L	20992814	20994130	Yes	No
FBgn0003429	slo	UTR-APA	3R	24711190	24711595	No	No
FBgn0003435	sm	UTR-APA	2R	19517864	19527877	Yes	Yes
FBgn0003502	Btk29A	UTR-APA	2L	8258755	8259504	Yes	Yes
FBgn0003721	Tm1	CDS-APA	3R	15308031	15308779	Yes	Yes
FBgn0003944	Ubx	UTR-APA	3R	16656623	16657760	Yes	No
FBgn0004198	ct	UTR-APA	X	7676786	7678259	Yes	No
FBgn0004237	Hrb87F	UTR-APA	3R	13657324	13657794	Yes	No
FBgn0004242	Syt1	UTR-APA	2L	2772327	2780740	Yes	No
FBgn0004369	Ptp99A	UTR-APA	3R	29485586	29487131	Yes	No
FBgn0004435	Galphaq	UTR-APA	2R	12620932	12623197	Yes	No
FBgn0004595	pros	UTR-APA	3R	11393585	11395391	Yes	No
FBgn0004611	Plc21C	UTR-APA	2L	346256	347927	Yes	No
FBgn0004635	rho	UTR-APA	3L	1468476	1468944	Yes	No
FBgn0004655	wapl	UTR-APA	X	2150107	2150779	No	No
FBgn0004838	Hrb27C	UTR-APA	2L	6927795	6932057	Yes	No
FBgn0004875	enc	UTR-APA	3L	3841233	3842326	Yes	No
FBgn0004880	scrt	UTR-APA	3L	3990829	3994003	Yes	No
FBgn0004907	14-3-3zeta	UTR-APA	2R	10108475	10109687	Yes	No
FBgn0004919	gol	CDS-APA	2R	25072627	25073214	No	No
FBgn0004921	Ggamma1	UTR-APA	2R	8903131	8904791	Yes	No
FBgn0005427	ewg	CDS-APA	X	268842	269366	No	Yes
FBgn0005536	Mbs	CDS-APA	3L	16078820	16079589	Yes	No
FBgn0005564	Shal	CDS-APA	3L	19566851	19568437	Yes	No
FBgn0005640	Eip63E	UTR-APA	3L	3608550	3610521	Yes	No
FBgn0010105	comm	UTR-APA	3L	15721511	15722327	Yes	No
FBgn0010113	hdc	UTR-APA	3R	30366331	30372382	Yes	No
FBgn0010114	hig	CDS-APA	2R	9227785	9228787	No	No
FBgn0010263	Rbp9	UTR-APA	2L	2965391	2968434	No	No
FBgn0010300	brat	UTR-APA	2L	19174194	19179758	Yes	Yes
FBgn0010313	corto	UTR-APA	3R	5077779	5083175	Yes	No
FBgn0010352	Nc73EF	UTR-APA	3L	16968081	16968724	Yes	No
FBgn0010473	tutl	#N/A	2L	4321743	4323357	Yes	No
FBgn0010905	Spn	UTR-APA	3L	2505245	2506995	Yes	Yes
FBgn0011206	bol	CDS-APA	3L	9097629	9102807	Yes	No
FBgn0011224	heph	UTR-APA	3R	31846987	31850248	Yes	No
FBgn0011259	Sema1a	UTR-APA	2L	8670127	8671917	Yes	No
FBgn0011284	RpS4	UTR-APA	3L	13043906	13044234	No	No
FBgn0011656	Mef2	UTR-APA	2R	9913496	9915501	Yes	No
FBgn0011666	msi	UTR-APA	3R	25605543	25608320	Yes	No
FBgn0011760	ctp	UTR-APA	X	4699457	4701567	Yes	Yes
FBgn0011817	nmo	UTR-APA	3L	8052670	8054147	Yes	Yes
FBgn0011826	Pp2B-14D	UTR-APA	X	16554627	16556763	Yes	No
FBgn0012034	AcCoAS	UTR-APA	3L	21270722	21271208	Yes	No
FBgn0013263	Trl	UTR-APA	3L	14747930	14749737	Yes	Yes
FBgn0013334	Sap47	UTR-APA	3R	15960486	15962124	Yes	No
FBgn0013576	mtd	UTR-APA	3R	5270300	5272946	Yes	No
FBgn0013759	CASK	UTR-APA	3R	21783400	21785761	Yes	Yes
FBgn0013799	Deaf1	UTR-APA	3L	19829950	19830686	Yes	No
FBgn0013995	Calx	UTR-APA	3R	21015115	21015613	Yes	No
FBgn0014163	fax	UTR-APA	3L	16402796	16403577	Yes	No
FBgn0015609	CadN	UTR-APA	2L	17647053	17649350	Yes	No
FBgn0015778	rin	UTR-APA	3R	13654044	13654527	Yes	No
FBgn0016694	Pdp1	UTR-APA	3L	7811915	7813994	Yes	No
FBgn0016797	fz2	UTR-APA	3L	19140975	19142232	Yes	Yes
FBgn0017558	Pdk	CDS-APA	2R	9434354	9434638	No	No
FBgn0019968	Khc-73	UTR-APA	2R	15515778	15517706	Yes	Yes
FBgn0020224	Cbl	CDS-APA	3L	8429041	8432246	Yes	No
FBgn0020236	ATPCL	UTR-APA	2R	15993531	15993802	No	No
FBgn0020238	14-3-3epsilon	UTR-APA	3R	18248874	18250279	Yes	No
FBgn0020309	crol	UTR-APA	2L	11794327	11795168	Yes	No
FBgn0020412	JIL-1	UTR-APA	3L	11078752	11079490	No	No
FBgn0020762	Atet	UTR-APA	2L	4345412	4345776	No	No
FBgn0022764	Sin3A	CDS-APA	2R	12577710	12578285	Yes	No
FBgn0023091	dimm	UTR-APA	2L	21340543	21342155	No	No
FBgn0023095	caps	UTR-APA	3L	13279032	13279642	Yes	No
FBgn0023388	Dap160	CDS-APA	2L	21135276	21137106	Yes	No
FBgn0023407	B4	UTR-APA	2L	13500866	13502655	Yes	No
FBgn0023526	CG2865	UTR-APA	X	2278031	2279428	Yes	No
FBgn0024187	syd	UTR-APA	3L	7916650	7916884	No	No
FBgn0024277	trio	UTR-APA	3L	996477	997209	Yes	No
FBgn0024326	Mkk4	UTR-APA	3R	8646172	8647329	Yes	No
FBgn0024807	DIP1	UTR-APA	X	21624796	21625149	Yes	No
FBgn0024941	RSG7	UTR-APA	X	16838173	16838857	No	No
FBgn0024963	GluClalpha	UTR-APA	3R	19767526	19771279	Yes	No
FBgn0025741	PlexA	UTR-APA	4	1009895	1013403	Yes	No
FBgn0026160	tna	UTR-APA	3L	10875744	10876496	Yes	No
FBgn0026206	mei-P26	UTR-APA	X	9178301	9189309	Yes	No
FBgn0026375	RhoGAPp190	#N/A	X	17639147	17639806	Yes	No
FBgn0026415	Idgf4	#N/A	X	9927973	9928265	No	No
FBgn0026620	tacc	UTR-APA	3R	4733778	4734411	No	No
FBgn0027066	Eb1	UTR-APA	2R	6756038	6756300	No	No
FBgn0027279	l(1)G0196	CDS-APA	X	22507108	22507666	No	No
FBgn0027339	jim	UTR-APA	3L	22789233	22795976	Yes	No
FBgn0027951	MTA1-like	UTR-APA	3R	5638655	5639118	No	No
FBgn0028341	Ptpmeg2	UTR-APA	X	9626500	9627697	Yes	No
FBgn0028397	Tob	UTR-APA	X	16076387	16077886	Yes	No
FBgn0028496	CG30116	CDS-APA	2R	18456602	18457598	Yes	No
FBgn0029504	CHES-1-like	UTR-APA	X	7682816	7683457	Yes	No
FBgn0029676	HIP-R	UTR-APA	X	3791722	3792477	Yes	Yes
FBgn0029939	CG9650	UTR-APA	X	7241539	7241932	Yes	No
FBgn0030090	fend	UTR-APA	X	9121973	9123480	Yes	No
FBgn0030400	Pits	UTR-APA	X	12569751	12571210	Yes	No
FBgn0030474	CG15747	UTR-APA	X	13340518	13341009	Yes	No
FBgn0030613	Rab3-GEF	CDS-APA	X	15111068	15112298	No	No
FBgn0030990	CG7556	UTR-APA	X	19176109	19176791	Yes	No
FBgn0031453	Bacc	UTR-APA	2L	2756664	2757920	Yes	No
FBgn0031736	CG11030	UTR-APA	2L	5760048	5762420	No	No
FBgn0032129	jp	UTR-APA	2L	9547720	9548257	No	No
FBgn0032282	CG7299	UTR-APA	2L	10683427	10683766	No	No
FBgn0032821	CdGAPr	UTR-APA	2L	19775104	19776256	Yes	No
FBgn0032946	nrv3	UTR-APA	2L	21391631	21393122	Yes	No
FBgn0032986	CG3262	UTR-APA	2L	22240979	22246988	No	No
FBgn0033159	Dscam1	UTR-APA	2R	7317924	7319553	Yes	Yes
FBgn0033166	Eaf	UTR-APA	2R	7397072	7397683	Yes	No
FBgn0033212	LRR	UTR-APA	2R	7676540	7677069	No	No
FBgn0033313	Cirl	UTR-APA	2R	8624651	8625203	Yes	No
FBgn0034072	Dg	UTR-APA	2R	16081176	16081666	No	No
FBgn0034294	Muc55B	UTR-APA	2R	18050019	18050225	No	No
FBgn0034935	Orcokinin	CDS-APA	2R	23946959	23947340	No	No
FBgn0035016	CG4612	UTR-APA	2R	24521983	24522523	Yes	No
FBgn0035142	Hipk	UTR-APA	3L	577896	581099	Yes	No
FBgn0035236	CG12004	CDS-APA	3L	1574988	1576330	Yes	Yes
FBgn0035253	CG7971	CDS-APA	3L	1660599	1660857	Yes	No
FBgn0035285	CG12025	UTR-APA	3L	1868645	1869491	Yes	No
FBgn0035495	CG14989	UTR-APA	3L	4092121	4092706	Yes	No
FBgn0035879	GAPcenA	CDS-APA	3L	8351767	8352279	Yes	No
FBgn0035989	CG3967	CDS-APA	3L	9413596	9414765	Yes	No
FBgn0036188	CG7339	UTR-APA	3L	11649839	11650499	No	No
FBgn0036202	CG6024	#N/A	3L	11733589	11735535	Yes	No
FBgn0036494	Toll-6	UTR-APA	3L	15342438	15344315	No	No
FBgn0036576	CG5151	UTR-APA	3L	16137803	16139501	Yes	No
FBgn0036621	roq	UTR-APA	3L	16370938	16372436	Yes	No
FBgn0036725	CG18265	UTR-APA	3L	17455284	17457183	Yes	Yes
FBgn0036844	Mkp3	UTR-APA	3L	19066155	19067731	Yes	No
FBgn0036974	eRF1	CDS-APA	3L	20351900	20352260	Yes	Yes
FBgn0037031	CG11456	UTR-APA	3L	20844118	20844340	No	No
FBgn0037153	olf413	UTR-APA	3L	22244522	22247702	Yes	No
FBgn0038747	RhoGAP92B	UTR-APA	3R	19913731	19914272	Yes	No
FBgn0038881	CG16791	UTR-APA	3R	21318300	21320759	No	No
FBgn0039877	Mccc1	UTR-APA	3R	31790592	31790945	No	No
FBgn0040010	CG17493	UTR-APA	2L	22551786	22556295	Yes	No
FBgn0040070	Trx-2	UTR-APA	2L	9616048	9616404	Yes	Yes
FBgn0040395	Unc-76	UTR-APA	X	2093094	2093832	Yes	No
FBgn0040505	Alk	UTR-APA	2R	16625293	16626979	Yes	No
FBgn0040765	luna	UTR-APA	2R	10977956	10981948	Yes	No
FBgn0041092	tai	UTR-APA	2L	9247187	9250093	Yes	No
FBgn0041111	lilli	UTR-APA	2L	2953078	2954406	Yes	No
FBgn0042185	MCU	UTR-APA	3L	6592150	6593940	Yes	No
FBgn0043070	MESK2	CDS-APA	2R	21515888	21516915	No	No
FBgn0044323	Cka	UTR-APA	2L	8040090	8040826	Yes	No
FBgn0050411	CG30411	UTR-APA	2R	23416746	23417238	Yes	No
FBgn0051163	SKIP	UTR-APA	3R	22295336	22296126	No	No
FBgn0051687	CG31687	UTR-APA	2L	20454544	20455788	Yes	No
FBgn0051992	gw	UTR-APA	4	649041	649434	No	No
FBgn0052062	Rbfox1	CDS-APA	3L	10593404	10594012	Yes	No
FBgn0052103	CG32103	UTR-APA	3L	12402295	12402645	No	No
FBgn0052195	CG32195	UTR-APA	3L	18115976	18119150	No	No
FBgn0052264	CG32264	UTR-APA	3L	3714826	3716655	Yes	No
FBgn0052423	shep	UTR-APA	3L	5155821	5156298	Yes	No
FBgn0052451	SPoCk	UTR-APA	3L	22785260	22787631	Yes	No
FBgn0052521	CG32521	#N/A	X	21207106	21207674	No	No
FBgn0052529	Hers	UTR-APA	X	19906820	19908108	Yes	Yes
FBgn0052647	CG32647	UTR-APA	X	12773581	12774857	Yes	No
FBgn0052676	stx	UTR-APA	X	10711163	10713114	Yes	Yes
FBgn0052767	CG32767	UTR-APA	X	5071027	5072194	No	No
FBgn0053113	Rtnl1	UTR-APA	2L	4992808	4993640	Yes	No
FBgn0053199	CG33199	UTR-APA	2R	8947682	8948113	No	No
FBgn0053207	pxb	UTR-APA	3R	15688452	15690326	Yes	No
FBgn0053558	mim	UTR-APA	2R	6925121	6925701	Yes	Yes
FBgn0085383	CG34354	UTR-APA	3R	28239231	28240526	Yes	No
FBgn0085387	shakB	UTR-APA	X	20764154	20768574	Yes	No
FBgn0085395	Shawl	CDS-APA	2L	9370309	9372979	No	No
FBgn0085412	CG34383	UTR-APA	3R	13760686	13761084	Yes	No
FBgn0085421	Epac	UTR-APA	2R	6759715	6761912	Yes	No
FBgn0085430	CG34401	UTR-APA	X	18880637	18884075	Yes	Yes
FBgn0086372	lap	UTR-APA	3R	7199704	7200941	Yes	No
FBgn0086604	side-VIII	UTR-APA	2R	20478406	20478951	No	No
FBgn0086655	jing	UTR-APA	2R	6620212	6621792	Yes	Yes
FBgn0086675	fne	UTR-APA	X	12946693	12950417	Yes	No
FBgn0086677	jeb	UTR-APA	2R	12085194	12090629	No	No
FBgn0086758	chinmo	UTR-APA	2L	1702120	1704682	Yes	No
FBgn0087002	apolpp	UTR-APA	4	1076382	1077273	No	No
FBgn0243516	Vrp1	CDS-APA	2R	22106107	22107205	Yes	No
FBgn0250791	alphaSnap	#N/A	3L	20316133	20316577	No	No
FBgn0259168	mnb	CDS-APA	X	17867568	17868166	No	No
FBgn0259171	Pde9	UTR-APA	X	12785563	12791139	Yes	No
FBgn0259173	corn	CDS-APA	3L	7142991	7143988	Yes	No
FBgn0259178	5PtaseI	CDS-APA	3R	25040427	25040875	Yes	No
FBgn0259242	CG42340	UTR-APA	X	6465211	6466841	No	No
FBgn0259481	Mob2	UTR-APA	3L	11522757	11524295	Yes	No
FBgn0259789	zld	CDS-APA	X	19766465	19769507	Yes	No
FBgn0259994	OtopLa	UTR-APA	X	5625676	5628220	Yes	No
FBgn0260003	Dys	UTR-APA	3R	19595076	19597288	Yes	No
FBgn0260400	elav	UTR-APA	X	509880	513105	Yes	No
FBgn0260941	app	CDS-APA	3L	12208860	12212652	Yes	No
FBgn0260943	Rbp6	UTR-APA	3L	17058907	17065265	Yes	No
FBgn0260964	Vmat	CDS-APA	2R	13513132	13517986	Yes	No
FBgn0261238	Alh	#N/A	3R	7094722	7095515	No	No
FBgn0261244	inaE	CDS-APA	X	13809281	13811493	Yes	Yes
FBgn0261444	CG3638	UTR-APA	X	1215289	1217082	Yes	No
FBgn0261461	RhoGAP18B	UTR-APA	X	19136107	19136605	Yes	No
FBgn0261552	ps	UTR-APA	3R	9453110	9455500	Yes	No
FBgn0261556	CG42674	UTR-APA	3L	20149614	20150882	No	No
FBgn0261710	nocte	UTR-APA	X	10461865	10463817	Yes	No
FBgn0261788	Ank2	CDS-APA	3L	7655390	7708820	Yes	No
FBgn0261802	CG42748	CDS-APA	2L	22161678	22165881	Yes	No
FBgn0261847	CG42779	UTR-APA	3R	17121833	17122087	No	No
FBgn0262582	cic	UTR-APA	3R	20302445	20303942	Yes	No
FBgn0262593	Shab	CDS-APA	3L	2957331	2959579	Yes	No
FBgn0262737	mub	UTR-APA	3L	21926700	21932702	Yes	No
FBgn0263072	CG43347	UTR-APA	X	10602642	10604061	No	No
FBgn0263112	Mitf	UTR-APA	4	1223764	1224467	No	No
FBgn0263220	Hk	UTR-APA	X	10234758	10236846	Yes	No
FBgn0263289	scrib	CDS-APA	3R	26582665	26583398	Yes	No
FBgn0263355	CG31688	UTR-APA	2L	20444824	20447905	Yes	No
FBgn0263392	Tet	UTR-APA	3L	2786207	2786486	No	No
FBgn0263396	sqd	UTR-APA	3R	13634862	13635191	No	No
FBgn0263980	CG43729	CDS-APA	2R	15466849	15471884	No	No
FBgn0263995	cpo	UTR-APA	3R	18017095	18018892	Yes	No
FBgn0264090	CG43759	UTR-APA	X	19027565	19028629	Yes	No
FBgn0264270	Sxl	UTR-APA	X	7074550	7076709	Yes	No
FBgn0264307	orb2	UTR-APA	3L	8937100	8939064	Yes	No
FBgn0264493	rdx	UTR-APA	3R	13967061	13967954	Yes	No
FBgn0264495	gpp	UTR-APA	3R	6448008	6449274	Yes	Yes
FBgn0264502	CG43901	UTR-APA	X	10921298	10923436	Yes	No
FBgn0264542	hwt	UTR-APA	X	12516634	12517398	No	No
FBgn0264574	Glut1	CDS-APA	3L	991299	993687	Yes	No
FBgn0264598	PsGEF	CDS-APA	X	2367712	2368644	No	No
FBgn0264607	CaMKII	UTR-APA	4	1035288	1037154	No	No
FBgn0264753	Rgk1	UTR-APA	2R	19311148	19312392	Yes	No
FBgn0264815	Pde1c	UTR-APA	2L	11814930	11815984	Yes	No
FBgn0264908	pHCl-1	UTR-APA	3L	15848578	15851316	Yes	No
FBgn0264962	Pcf11	#N/A	2R	14866613	14867483	No	No
FBgn0264975	Nrg	UTR-APA	X	8551750	8555170	Yes	Yes
FBgn0265082	Cdep	CDS-APA	3R	4932730	4940218	Yes	No
FBgn0265595	CG44422	UTR-APA	X	11220080	11222254	Yes	No
FBgn0265597	rad	UTR-APA	X	13076993	13079070	Yes	No
FBgn0265974	ttv	UTR-APA	2R	14585322	14587917	Yes	No
FBgn0266101	CG44838	CDS-APA	3L	9474329	9475475	Yes	No
FBgn0266417	ringer	UTR-APA	3L	16354746	16355031	No	No
FBgn0266521	stai	UTR-APA	2L	6123788	6124653	Yes	No
FBgn0266756	btsz	UTR-APA	3R	14804092	14806542	Yes	No
FBgn0266801	CG45263	CDS-APA	3R	8366693	8368631	Yes	No
FBgn0267001	Ten-a	UTR-APA	X	12332166	12335021	Yes	No
FBgn0267336	Glut4EF	UTR-APA	3R	9991235	9995364	Yes	No
FBgn0267698	Pak	UTR-APA	3R	6360249	6361614	Yes	No
FBgn0267912	CanA-14F	UTR-APA	X	16560684	16564314	Yes	No
FBgn0283451	br	CDS-APA	X	1662926	1664869	Yes	Yes
FBgn0283535	Vha26	UTR-APA	3R	5594700	5595356	Yes	No
FBgn0283657	Tlk	UTR-APA	X	3788948	3789770	Yes	No
FBgn0284245	eEF1alpha1	UTR-APA	2R	11895521	11895762	Yes	No
FBgn0285926	Imp	UTR-APA	X	10787869	10789349	Yes	Yes

## Sheet: AS targets
GeneID	seqnames	start	end	width	strand	coordinates	Affected in 14-16h AEL Δelav	Affected in 7-8h AEL Δelav
FBgn0000114	2L	12300361	12300396	36	+	chr2L: 12300361-12300396 +	Yes	No
FBgn0000116	3L	9061907	9062467	561	-	chr3L: 9061907-9062467 -	Yes	No
FBgn0000117	X	1893403	1893499	97	-	chrX: 1893403-1893499 -	Yes	Yes
FBgn0000547	2L	4113298	4113344	47	+	chr2L: 4113298-4113344 +	Yes	No
FBgn0001128	2L	5947857	5947872	16	+	chr2L: 5947857-5947872 +	Yes	No
FBgn0001139	3R	26046536	26046592	57	+	chr3R: 26046536-26046592 +	Yes	No
FBgn0001319	2R	14774180	14774645	466	-	chr2R: 14774180-14774645 -	Yes	No
FBgn0001624	X	11382936	11383112	177	+	chrX: 11382936-11383112 +	Yes	No
FBgn0001624	X	11402707	11402787	81	+	chrX: 11402707-11402787 +	Yes	No
FBgn0002921	3R	20959237	20959380	144	+	chr3R: 20959237-20959380 +	Yes	No
FBgn0002945	3L	19006546	19006922	377	-	chr3L: 19006546-19006922 -	Yes	No
FBgn0003256	2R	1074272	1074364	93	+	chr2R: 1074272-1074364 +	Yes	No
FBgn0003371+FBgn0266707	X	2674597	2674921	325	+	chrX: 2674597-2674921 +	Yes	Yes
FBgn0003429	3R	24689322	24689427	106	+	chr3R: 24689322-24689427 +	Yes	No
FBgn0003429	3R	24693772	24693884	113	+	chr3R: 24693772-24693884 +	Yes	No
FBgn0003435	2R	19538212	19538391	180	-	chr2R: 19538212-19538391 -	Yes	No
FBgn0003464	X	21353064	21353665	602	+	chrX: 21353064-21353665 +	Yes	No
FBgn0003654	X	20234328	20234360	33	-	chrX: 20234328-20234360 -	Yes	No
FBgn0003944	3R	16725256	16725306	51	-	chr3R: 16725256-16725306 -	Yes	No
FBgn0004169	X	13597381	13597404	24	-	chrX: 13597381-13597404 -	Yes	No
FBgn0004179	3L	22270914	22270976	63	+	chr3L: 22270914-22270976 +	Yes	No
FBgn0004607	4	536966	537075	110	+	chr4: 536966-537075 +	Yes	No
FBgn0005640	3L	3588042	3588080	39	+	chr3L: 3588042-3588080 +	Yes	No
FBgn0010263	2L	2962272	2962286	15	+	chr2L: 2962272-2962286 +	Yes	No
FBgn0010415	2R	21398065	21398580	516	-	chr2R: 21398065-21398580 -	Yes	No
FBgn0010415	2R	21398581	21398583	3	-	chr2R: 21398581-21398583 -	Yes	No
FBgn0010415	2R	21398887	21399174	288	-	chr2R: 21398887-21399174 -	Yes	No
FBgn0010473	2L	4318907	4318977	71	+	chr2L: 4318907-4318977 +	Yes	Yes
FBgn0011224	3R	31931775	31932071	297	-	chr3R: 31931775-31932071 -	Yes	No
FBgn0011224	3R	31932072	31932614	543	-	chr3R: 31932072-31932614 -	Yes	No
FBgn0011286	2R	8882729	8882838	110	+	chr2R: 8882729-8882838 +	Yes	No
FBgn0011655	3R	31612887	31613108	222	+	chr3R: 31612887-31613108 +	Yes	No
FBgn0011754	X	11700621	11701127	507	+	chrX: 11700621-11701127 +	Yes	No
FBgn0013334	3R	15944949	15944996	48	+	chr3R: 15944949-15944996 +	Yes	No
FBgn0013334	3R	15955990	15956307	318	+	chr3R: 15955990-15956307 +	Yes	No
FBgn0013334	3R	15957591	15957919	329	+	chr3R: 15957591-15957919 +	Yes	No
FBgn0013467	2R	15163886	15164026	141	+	chr2R: 15163886-15164026 +	Yes	No
FBgn0013576	3R	5291990	5292079	90	-	chr3R: 5291990-5292079 -	Yes	No
FBgn0013576	3R	5293630	5293761	132	-	chr3R: 5293630-5293761 -	Yes	No
FBgn0015371	2R	15140974	15140982	9	+	chr2R: 15140974-15140982 +	Yes	No
FBgn0015371	2R	15140983	15141300	318	+	chr2R: 15140983-15141300 +	Yes	Yes
FBgn0015524	2R	20886281	20886406	126	-	chr2R: 20886281-20886406 -	Yes	No
FBgn0015609	2L	17652667	17652905	239	-	chr2L: 17652667-17652905 -	Yes	No
FBgn0015609	2L	17655669	17655910	242	-	chr2L: 17655669-17655910 -	Yes	No
FBgn0015609	2L	17665379	17665540	162	-	chr2L: 17665379-17665540 -	Yes	No
FBgn0015609	2L	17714306	17714496	191	-	chr2L: 17714306-17714496 -	Yes	No
FBgn0015609	2L	17715723	17715913	191	-	chr2L: 17715723-17715913 -	Yes	No
FBgn0016126	4	449924	449968	45	+	chr4: 449924-449968 +	Yes	No
FBgn0016977	2L	199903	199983	81	+	chr2L: 199903-199983 +	Yes	No
FBgn0019960	3R	22020702	22020722	21	-	chr3R: 22020702-22020722 -	Yes	No
FBgn0019968	2R	15520417	15520479	63	-	chr2R: 15520417-15520479 -	Yes	No
FBgn0020440	2R	19432596	19433501	906	-	chr2R: 19432596-19433501 -	Yes	Yes
FBgn0022764	2R	12577654	12577709	56	-	chr2R: 12577654-12577709 -	Yes	No
FBgn0022764	2R	12577710	12578285	576	-	chr2R: 12577710-12578285 -	Yes	No
FBgn0022764	2R	12578286	12578551	266	-	chr2R: 12578286-12578551 -	Yes	Yes
FBgn0023023	3R	5576175	5576413	239	+	chr3R: 5576175-5576413 +	Yes	No
FBgn0023416	2L	21635620	21635731	112	+	chr2L: 21635620-21635731 +	Yes	No
FBgn0024189	2R	8833793	8833981	189	+	chr2R: 8833793-8833981 +	Yes	No
FBgn0025702	3L	22280159	22280317	159	+	chr3L: 22280159-22280317 +	Yes	No
FBgn0025726	4	885454	885462	9	-	chr4: 885454-885462 -	Yes	No
FBgn0026375	X	17644764	17644808	45	-	chrX: 17644764-17644808 -	Yes	No
FBgn0026417+FBgn0260794	3R	4795737	4795820	84	-	chr3R: 4795737-4795820 -	Yes	No
FBgn0027580	2R	9853683	9853730	48	-	chr2R: 9853683-9853730 -	Yes	No
FBgn0027948	3R	16057294	16057389	96	+	chr3R: 16057294-16057389 +	Yes	No
FBgn0028671	3R	29136905	29136910	6	+	chr3R: 29136905-29136910 +	Yes	No
FBgn0028671	3R	29133272	29133337	66	+	chr3R: 29133272-29133337 +	Yes	No
FBgn0030997	X	19199827	19199885	59	-	chrX: 19199827-19199885 -	Yes	No
FBgn0031037	X	19609463	19609489	27	+	chrX: 19609463-19609489 +	Yes	No
FBgn0031374	2L	1938865	1941393	2529	+	chr2L: 1938865-1941393 +	Yes	No
FBgn0031835	2L	6573699	6573805	107	-	chr2L: 6573699-6573805 -	Yes	No
FBgn0032013	2L	8304662	8304772	111	+	chr2L: 8304662-8304772 +	Yes	No
FBgn0032773	2L	19385670	19385705	36	-	chr2L: 19385670-19385705 -	Yes	No
FBgn0032938	2L	21279884	21280447	564	+	chr2L: 21279884-21280447 +	Yes	No
FBgn0033159	2R	7321583	7321649	67	-	chr2R: 7321583-7321649 -	Yes	No
FBgn0033159	2R	7323819	7323968	150	-	chr2R: 7323819-7323968 -	Yes	No
FBgn0033159	2R	7344279	7344569	291	-	chr2R: 7344279-7344569 -	Yes	No
FBgn0033212	2R	7684722	7684763	42	-	chr2R: 7684722-7684763 -	Yes	No
FBgn0034051	2R	15938115	15938267	153	-	chr2R: 15938115-15938267 -	Yes	No
FBgn0034158	2R	16790156	16790266	111	+	chr2R: 16790156-16790266 +	Yes	No
FBgn0034420	2R	19174339	19174365	27	+	chr2R: 19174339-19174365 +	Yes	No
FBgn0034894	2R	23700863	23700869	7	-	chr2R: 23700863-23700869 -	Yes	No
FBgn0035060	2R	24770298	24771324	1027	-	chr2R: 24770298-24771324 -	Yes	Yes
FBgn0035060	2R	24772941	24773003	63	-	chr2R: 24772941-24773003 -	Yes	No
FBgn0035236	3L	1573994	1574732	739	+	chr3L: 1573994-1574732 +	Yes	No
FBgn0035253	3L	1654807	1654878	72	-	chr3L: 1654807-1654878 -	Yes	No
FBgn0035253	3L	1654879	1655151	273	-	chr3L: 1654879-1655151 -	Yes	No
FBgn0036257	3L	12141140	12141171	32	+	chr3L: 12141140-12141171 +	Yes	No
FBgn0036286	3L	12472926	12472973	48	+	chr3L: 12472926-12472973 +	Yes	No
FBgn0036302	3L	12538996	12539041	46	-	chr3L: 12538996-12539041 -	Yes	No
FBgn0036681+FBgn0010352	3L	16966068	16966358	291	+	chr3L: 16966068-16966358 +	Yes	No
FBgn0036958	3L	20238738	20239544	807	-	chr3L: 20238738-20239544 -	Yes	No
FBgn0037098	3L	21548083	21548145	63	-	chr3L: 21548083-21548145 -	Yes	No
FBgn0037533	3R	7975054	7975059	6	-	chr3R: 7975054-7975059 -	Yes	No
FBgn0037705+FBgn0260722	3R	9548104	9549777	1674	-	chr3R: 9548104-9549777 -	Yes	No
FBgn0039465	3R	26962540	26963080	541	-	chr3R: 26962540-26963080 -	Yes	No
FBgn0039536	3R	27664097	27664123	27	+	chr3R: 27664097-27664123 +	Yes	No
FBgn0039844	3R	31390298	31390359	62	+	chr3R: 31390298-31390359 +	Yes	No
FBgn0040068	X	19264685	19265306	622	+	chrX: 19264685-19265306 +	Yes	No
FBgn0050021	2R	11229004	11229033	30	-	chr2R: 11229004-11229033 -	Yes	No
FBgn0050421	2R	24751300	24751383	84	+	chr2R: 24751300-24751383 +	Yes	No
FBgn0051092	3R	25700997	25701308	312	-	chr3R: 25700997-25701308 -	Yes	No
FBgn0051140	3R	23974152	23974349	198	+	chr3R: 23974152-23974349 +	Yes	No
FBgn0051140	3R	23974350	23975678	1329	+	chr3R: 23974350-23975678 +	Yes	No
FBgn0051363	3R	11591995	11592012	18	-	chr3R: 11591995-11592012 -	Yes	No
FBgn0051363	3R	11593322	11593354	33	-	chr3R: 11593322-11593354 -	Yes	No
FBgn0051660	2L	4873596	4873817	222	+	chr2L: 4873596-4873817 +	Yes	No
FBgn0052057	3L	10153613	10153750	138	-	chr3L: 10153613-10153750 -	Yes	No
FBgn0052062	3L	10587843	10587896	54	+	chr3L: 10587843-10587896 +	Yes	No
FBgn0052062	3L	10588660	10588731	72	+	chr3L: 10588660-10588731 +	Yes	No
FBgn0052150	3L	15839509	15839654	146	-	chr3L: 15839509-15839654 -	Yes	No
FBgn0052423	3L	5162611	5162631	21	-	chr3L: 5162611-5162631 -	Yes	Yes
FBgn0052654	X	12605803	12606153	351	+	chrX: 12605803-12606153 +	Yes	Yes
FBgn0053180	X	15929173	15929258	86	-	chrX: 15929173-15929258 -	Yes	No
FBgn0053653	4	1245101	1245224	124	+	chr4: 1245101-1245224 +	Yes	No
FBgn0058178	3L	26008061	26008177	117	-	chr3L: 26008061-26008177 -	Yes	No
FBgn0058178	3L	26010107	26010354	248	-	chr3L: 26010107-26010354 -	Yes	No
FBgn0066101	3R	25748103	25748225	123	-	chr3R: 25748103-25748225 -	Yes	No
FBgn0066101	3R	25749027	25749143	117	-	chr3R: 25749027-25749143 -	Yes	No
FBgn0066292+FBgn0053558	2R	6935215	6935295	81	-	chr2R: 6935215-6935295 -	Yes	Yes
FBgn0083962	2L	4985733	4985762	30	+	chr2L: 4985733-4985762 +	Yes	No
FBgn0086026+FBgn0065102+FBgn0020306	2R	21326190	21326294	105	+	chr2R: 21326190-21326294 +	Yes	No
FBgn0086372	3R	7193593	7193688	96	+	chr3R: 7193593-7193688 +	Yes	No
FBgn0086372	3R	7196294	7196393	100	+	chr3R: 7196294-7196393 +	Yes	No
FBgn0086372	3R	7197570	7197659	90	+	chr3R: 7197570-7197659 +	Yes	No
FBgn0086372	3R	7192492	7192539	48	+	chr3R: 7192492-7192539 +	Yes	No
FBgn0086604	2R	20431843	20431863	21	+	chr2R: 20431843-20431863 +	Yes	No
FBgn0086675	X	12939243	12939249	7	+	chrX: 12939243-12939249 +	Yes	No
FBgn0259110	X	15950355	15950385	31	-	chrX: 15950355-15950385 -	Yes	No
FBgn0259111	2L	7231813	7231980	168	-	chr2L: 7231813-7231980 -	Yes	No
FBgn0259163	3L	9735971	9735992	22	-	chr3L: 9735971-9735992 -	Yes	No
FBgn0259214	4	337536	337547	12	-	chr4: 337536-337547 -	Yes	No
FBgn0259246	2R	9533346	9533534	189	+	chr2R: 9533346-9533534 +	Yes	No
FBgn0260442	3L	8563882	8563907	26	+	chr3L: 8563882-8563907 +	Yes	Yes
FBgn0260660	3L	7045534	7045611	78	+	chr3L: 7045534-7045611 +	Yes	No
FBgn0260660	3L	7049550	7049576	27	+	chr3L: 7049550-7049576 +	Yes	No
FBgn0260660	3L	7050173	7050187	15	+	chr3L: 7050173-7050187 +	Yes	No
FBgn0260934+FBgn0002716	2R	19474528	19474641	114	+	chr2R: 19474528-19474641 +	Yes	No
FBgn0261238	3R	7099523	7100545	1023	-	chr3R: 7099523-7100545 -	Yes	Yes
FBgn0261244	X	13805452	13805475	24	+	chrX: 13805452-13805475 +	Yes	No
FBgn0261262+FBgn0263983	3R	18975243	18975281	39	+	chr3R: 18975243-18975281 +	Yes	No
FBgn0261458	2L	1154552	1155053	502	-	chr2L: 1154552-1155053 -	Yes	No
FBgn0261556	3L	20156680	20157222	543	-	chr3L: 20156680-20157222 -	Yes	No
FBgn0261556	3L	20162455	20164430	1976	-	chr3L: 20162455-20164430 -	Yes	No
FBgn0261570	X	17720948	17720974	27	+	chrX: 17720948-17720974 +	Yes	No
FBgn0261722	3L	15811220	15812241	1022	-	chr3L: 15811220-15812241 -	Yes	No
FBgn0261722	3L	15812242	15812897	656	-	chr3L: 15812242-15812897 -	Yes	No
FBgn0261794	2R	23923340	23923393	54	+	chr2R: 23923340-23923393 +	Yes	No
FBgn0261873	X	8208797	8210038	1242	+	chrX: 8208797-8210038 +	Yes	No
FBgn0262511	2R	16329417	16330236	820	-	chr2R: 16329417-16330236 -	Yes	No
FBgn0262582	3R	20297097	20298383	1287	+	chr3R: 20297097-20298383 +	Yes	Yes
FBgn0263111	X	11943804	11944021	218	-	chrX: 11943804-11944021 -	Yes	No
FBgn0263197	2R	17529982	17530134	153	-	chr2R: 17529982-17530134 -	Yes	No
FBgn0263346	3R	4705723	4705780	58	+	chr3R: 4705723-4705780 +	Yes	No
FBgn0263346	3R	4710616	4710720	105	+	chr3R: 4710616-4710720 +	Yes	No
FBgn0263456+FBgn0263556	3L	9141787	9141843	57	+	chr3L: 9141787-9141843 +	Yes	No
FBgn0263456+FBgn0263556	3L	9143298	9143323	26	+	chr3L: 9143298-9143323 +	Yes	No
FBgn0263996+FBgn0032901	2L	20875638	20875724	87	-	chr2L: 20875638-20875724 -	Yes	No
FBgn0264087	2L	7649189	7649200	12	-	chr2L: 7649189-7649200 -	Yes	No
FBgn0264273	2R	16429331	16429462	132	+	chr2R: 16429331-16429462 +	Yes	No
FBgn0264324	3R	28866153	28866170	18	+	chr3R: 28866153-28866170 +	Yes	No
FBgn0264574	3L	972244	972402	159	+	chr3L: 972244-972402 +	Yes	No
FBgn0264574	3L	974720	975062	343	+	chr3L: 974720-975062 +	Yes	No
FBgn0264574	3L	980277	980429	153	+	chr3L: 980277-980429 +	Yes	No
FBgn0264598	X	2383496	2383603	108	-	chrX: 2383496-2383603 -	Yes	No
FBgn0264815	2L	11830277	11830831	555	-	chr2L: 11830277-11830831 -	Yes	No
FBgn0264908	3L	15855757	15856353	597	-	chr3L: 15855757-15856353 -	Yes	No
FBgn0264953	2L	8175176	8175397	222	+	chr2L: 8175176-8175397 +	Yes	No
FBgn0264953	2L	8181059	8181320	262	+	chr2L: 8181059-8181320 +	Yes	No
FBgn0265082	3R	4925546	4925652	107	+	chr3R: 4925546-4925652 +	Yes	No
FBgn0265084+FBgn0261788	3L	7661981	7662253	273	-	chr3L: 7661981-7662253 -	Yes	No
FBgn0265084+FBgn0261788	3L	7662254	7662256	3	-	chr3L: 7662254-7662256 -	Yes	No
FBgn0265084+FBgn0261788	3L	7662257	7662298	42	-	chr3L: 7662257-7662298 -	Yes	No
FBgn0265084+FBgn0261788	3L	7662471	7662890	420	-	chr3L: 7662471-7662890 -	Yes	No
FBgn0265180+FBgn0265191	2R	21209972	21210182	211	+	chr2R: 21209972-21210182 +	Yes	No
FBgn0265630	X	13202740	13203057	318	-	chrX: 13202740-13203057 -	Yes	No
FBgn0266098+FBgn0029746	X	5239426	5240382	957	+	chrX: 5239426-5240382 +	Yes	Yes
FBgn0266696	3L	2442439	2442960	522	+	chr3L: 2442439-2442960 +	Yes	No
FBgn0267964+FBgn0000464	2L	19719703	19719708	6	+	chr2L: 19719703-19719708 +	Yes	No
FBgn0267964+FBgn0000464	2L	19719709	19719999	291	+	chr2L: 19719709-19719999 +	Yes	No
FBgn0285925	3R	16634374	16634382	9	+	chr3R: 16634374-16634382 +	Yes	Yes
FBgn0285925	3R	16636775	16636810	36	+	chr3R: 16636775-16636810 +	Yes	No
FBgn0051721	2L	10621420	10621452	33	+	chr2L: 10621420-10621452 +	No	No
FBgn0015609	2L	17666612	17666776	165	-	chr2L: 17666612-17666776 -	No	Yes
FBgn0052982	2L	9135118	9135384	267	+	chr2L: 9135118-9135384 +	No	No
FBgn0000289	2R	14177861	14177884	24	+	chr2R: 14177861-14177884 +	No	No
FBgn0265991	2R	15773041	15773253	213	-	chr2R: 15773041-15773253 -	No	No
FBgn0263197	2R	17523500	17523571	72	-	chr2R: 17523500-17523571 -	No	No
FBgn0262476	2R	18522973	18523041	69	+	chr2R: 18522973-18523041 +	No	No
FBgn0010434	2R	19237340	19237441	102	+	chr2R: 19237340-19237441 +	No	No
FBgn0050296	2R	21019740	21019859	120	+	chr2R: 21019740-21019859 +	No	No
FBgn0265180+FBgn0265191	2R	21205746	21205814	69	+	chr2R: 21205746-21205814 +	No	No
FBgn0034789	2R	22880133	22880218	86	+	chr2R: 22880133-22880218 +	No	No
FBgn0033159	2R	7335716	7336003	288	-	chr2R: 7335716-7336003 -	No	No
FBgn0033159	2R	7345485	7345775	291	-	chr2R: 7345485-7345775 -	No	No
FBgn0036144	3L	11182155	11182643	489	-	chr3L: 11182155-11182643 -	No	No
FBgn0013997	3L	12151820	12152016	197	+	chr3L: 12151820-12152016 +	No	Yes
FBgn0035253	3L	1661707	1662381	675	-	chr3L: 1661707-1662381 -	No	Yes
FBgn0000017	3L	16626273	16626527	255	-	chr3L: 16626273-16626527 -	No	No
FBgn0000414	3L	16717607	16717840	234	+	chr3L: 16717607-16717840 +	No	No
FBgn0262509	3L	23025544	23026187	644	+	chr3L: 23025544-23026187 +	No	No
FBgn0266927+FBgn0262139	3L	370203	370289	87	-	chr3L: 370203-370289 -	No	No
FBgn0264574	3L	973823	973942	120	+	chr3L: 973823-973942 +	No	No
FBgn0264574	3L	974138	974300	163	+	chr3L: 974138-974300 +	No	No
FBgn0261885	3R	17694834	17695313	480	-	chr3R: 17694834-17695313 -	No	Yes
FBgn0065080+FBgn0260003	3R	19593796	19594098	303	+	chr3R: 19593796-19594098 +	No	No
FBgn0002921	3R	20968392	20968486	95	+	chr3R: 20968392-20968486 +	No	No
FBgn0266181+FBgn0013759	3R	21790709	21790738	30	-	chr3R: 21790709-21790738 -	No	No
FBgn0017590	3R	22956590	22956687	98	+	chr3R: 22956590-22956687 +	No	Yes
FBgn0039141	3R	24039911	24040096	186	+	chr3R: 24039911-24040096 +	No	No
FBgn0004509	3R	25354948	25356078	1131	-	chr3R: 25354948-25356078 -	No	Yes
FBgn0026086+FBgn0283741	X	1779259	1779369	111	+	chrX: 1779259-1779369 +	No	No
FBgn0023215	X	3698118	3698339	222	+	chrX: 3698118-3698339 +	No	No
FBgn0029761	X	5394053	5394188	136	+	chrX: 5394053-5394188 +	No	No
FBgn0029903	X	6807799	6808341	543	+	chrX: 6807799-6808341 +	No	Yes
FBgn0264449	X	819827	820078	252	-	chrX: 819827-820078 -	No	No
FBgn0030052	X	8586552	8586608	57	+	chrX: 8586552-8586608 +	No	No
FBgn0032938	2L	21277278	21278429	1152	+	chr2L: 21277278-21278429 +	No	Yes
FBgn0263197	2R	17522853	17522960	108	-	chr2R: 17522853-17522960 -	No	Yes
FBgn0035001	2R	24399850	24399891	42	-	chr2R: 24399850-24399891 -	No	Yes
FBgn0263396	3R	13636971	13637078	108	-	chr3R: 13636971-13637078 -	No	Yes
FBgn0004370	X	11672030	11672047	18	+	chrX: 11672030-11672047 +	No	Yes
FBgn0250788	X	17668107	17668157	51	+	chrX: 17668107-17668157 +	No	Yes
FBgn0264975	X	8550083	8550375	293	+	chrX: 8550083-8550375 +	No	Yes
