# Supplementary material for: A critical developmental window for ELAV/Hu-dependent mRNA signatures at the onset of neuronal differentiation
Source: Cell Rep. 2022 Oct 25;41(4):111542. doi: 10.1016/j.celrep.2022.111542 (PMC9631114; doi:10.1016/j.celrep.2022.111542)
Supplement: Table S3. qRT-PCR oligonucleotides and CRISPR homology sequences used in this study, related to Figures 1 and S1 and STAR Methods [file mmc3.xlsx]

## Sheet: qRT-PCR oligos
Name/Target	Sequence
RpL32 fwd	gcaccaagcacttcatcc
RpL32 rev	agcggcgacgcactctgt
n-fne exon fwd	gaaagagtcccatgttagcga
n-fne exon rev	ctttgtaggcccttgttaatcg
fne CDS fwd	cgaaccgatcaccgtcaagt
fne CDS rev	ttgagccttggcgctattg
elav CDS fwd	catgcacacgccagttaacaa
elav CDS rev	gtcgcccgccattggt

## Sheet: Plasmid_sequences
Homology sequence used to generate fnenFNE CRISPR flies by HR
CAGTCTTGCCAGCATCGTTGACCGCTCTCAATCCGGCATTGCAGCAAGGTAAGTATTCCATAGCGattatcataaatatatctattattataatactattatatattCAGGTCAGAGTCTGGGCTATGGATTTGTTAATTACGTCAGGGCCGAGGATGCTGAGAAGGCTGTGAACACCCTGAACGGTCTGCGTTTGCAGAATAAGGTTATTAAAGTATCATATGCCCGTCCAAGCTCAGAATCTATTAAGGGTGCTAATTTATATGTATCGGGTCTTCCGAAAAATCTATCACAACCAGACTTGGAGGGGATGTTTGCTTCGTTTGGCAAAATAATTACATCTCGTATACTCTGTGATAATATTTCTGGTGAGTATTCAGCTCAACCTTAACTAGTTTC…
Homology sequence used to generate elavnFNE CRISPR flies by HR
tagtgcgcgggtgtgggaagagaggactaaatagagacagagagagcggccggatgagaaagtggggcgctgggcggcgcctgttagcaaagcttcgttgaccaaccgttatttcctgaacaaaggaataacatacattcatcacttaatcaccaactgtttttaaatccacagaattataatttagcgtatgattcaagatttgggaattgtgcgcacccaggataaccgcgtttgtgtttaatttacaaacatgcccctaatgtctattaaataaaagttcagcgtcggaaaattaaagagtctggtaaggattacagtatatttatgctgtaatatcctttaattgtcccgggtcacatttttccgtatccccacgccctaaagcattttcgtatc…
